# Supplementary material for: Isolation, Characterization and Biological Action of Type-1 Ribosome-Inactivating Proteins from Tissues of Salsola soda L
Source: Toxins (Basel). 2022 Aug 19;14(8):566. doi: 10.3390/toxins14080566 (PMC9412391; doi:10.3390/toxins14080566)
Supplement: Supplementary file 1 [file toxins-14-00566-s001.zip]

Archive with 1 entries (1 files):
- toxins-1853975-supplementary.pdf
